# Supplementary material for: Linked emergence of racial disparities in mental health and epigenetic biological aging across childhood and adolescence
Source: Mol Psychiatry. 2025 Apr 9;30(9):4296–306. doi: 10.1038/s41380-025-03010-3 (PMC12339396; doi:10.1038/s41380-025-03010-3)
Supplement: Supplementary file 1 — Supplemental Tables [file 41380_2025_3010_MOESM1_ESM.xlsx]

## Sheet: Index
	Index
Supplemental Table 1	Descriptives & Correlations between Measures of Interest
1) Racial and ethnic disparities in mental health from early childhood through adolescence
Supplemental Table 2	Racism Measurements
Supplemental Table 3	Associations between Race/Ethnicity and Mental Health (Externalizing) from age 3 to 15
Supplemental Table 4	Associations between Race/Ethnicity and Mental Health (Internalizing) from age 3 to 15
Supplemental Table 5	Associations between Racial Segregation and Mental Health from age 3 to 15
Supplemental Table 6	Associations between Skin Tone and Mental Health from age 3 to 15
Supplemental Table 7	Associations between Race/Ethnicity, Racial Segregation, Skintone and Mental Health at age 15
2) Racial and ethnic disparities in biological aging
Supplemental Table 8	Associations between Race/Ethnicity and Biological Aging
Supplemental Table 9	Associations between Racial Segregation and Biological Aging
Supplemental Table 10	Associations between Skin Tone and Biological Aging
3) Mental health is associated with biological aging
Supplemental Table 11	Associations between Biological Aging and Mental Health from age 9 -15
Supplemental Table 12	Associations between Biological Aging and Mental Health - seperately for Black, LatinX and White youth
Supplemental Table 13	Associations between biological aging at age 15 and Mental Health (Externalizing) from age 3 - 15
Supplemental Table 14	Associations between biological aging at age 15 and Mental Health (Internalizing) from age 3 - 15
Supplemental Table 15	Cross-sectional associations between Mental Health and Biological Aging at age 15
4) FDR corrections
Supplemental Table 16	FDR corrections for part 1)
Supplemental Table 17	FDR corrections for part 2) and part 3)

## Sheet: sTable 1
Supplemental Table 1	Descriptives									Correlations
Descriptives & Correlations between measures of interest	Category	Variable	N	M	SD	Min	Max			Variable	1	2	3	4	5	6	7	8	9	10	11	12	13	14	15	16	17	18	19	20	21	22	23	24	25	26	27	28	29	30	31	32
	Mental Health	Internalizing problems Age 3	3238	1.34768	0.250682	1	2.625
		Externalizing problems Age 3	2692	1.6153	0.340396	1	2.91667			1. Internalizing problems Age 3
		Internalizing problems Age 5	2700	1.24229	0.193725	1	2.18182			2. Externalizing problems Age 3	.57**
		Externalizing problems Age 5	2673	1.42075	0.250887	1	2.5				[.55, .60]
		Internalizing problems Age 9	3043	1.15708	0.178008	1	3			3. Internalizing problems Age 5	.44**	.38**
		Externalizing problems Age 9	3108	1.17777	0.19773	1	3				[.41, .47]	[.34, .42]
		Internalizing problems Age 15	3516	1.25512	0.305896	1	2.875			4. Externalizing problems Age 5	.34**	.58**	.52**
		Externalizing problems Age 15	3514	1.21939	0.252816	1	2.8				[.31, .38]	[.55, .60]	[.49, .55]
		Depressive symptoms Age 15	3436	1.5968	0.598754	1	4			5. Internalizing problems Age 9	.26**	.25**	.38**	.26**
		Anxiety symptoms Age 15	3436	1.80839	0.651222	1	4				[.22, .30]	[.21, .29]	[.34, .41]	[.22, .30]
	Race and ethnicity	Race	3265	Black =1601, White=590, Latinx=813, Asian=86, Multi=175						6. Externalizing problems Age 9	.22**	.39**	.26**	.49**	.64**
		Skin Tone	1089	4.47291	2.09942	0	10				[.18, .25]	[.35, .42]	[.22, .30]	[.45, .52]	[.62, .66]
	Family-level SES	Household income	3212	46003.2	40646.5	1566.67	376728			7. Internalizing problems Age 15	.17**	.20**	.25**	.27**	.34**	.29**
		Parental education level	3211	2.44	0.91	1	4				[.13, .21]	[.16, .24]	[.21, .29]	[.23, .31]	[.30, .37]	[.26, .33]
	Neibhorhood-level racial, ethnic context	Racial, ethnic context (Theil Index)	3394	0.28	0.12	0	0.54			8. Externalizing problems Age 15	.17**	.30**	.18**	.41**	.21**	.50**	.52**
	Neibhorhood-level SES	Census data on poverty	4413	0.18	0.12	0	0.72				[.13, .20]	[.26, .34]	[.14, .22]	[.38, .45]	[.17, .25]	[.47, .52]	[.50, .55]
		Census data on public assistance	4204	0.06	0.05	0	0.39			9. Deptressive symptoms Age 15	.11**	.08**	.11**	.11**	.12**	.11**	.29**	.18**
		Neighborhood conditions	3022	1.39	0.42	1	3.83				[.07, .15]	[.04, .12]	[.07, .15]	[.07, .15]	[.08, .16]	[.07, .14]	[.26, .32]	[.14, .21]
	Parenting	Parenting Stress	3055	2.094	0.560737	1	4			10. Anxiety symptoms Age 15	.12**	.10**	.13**	.13**	.11**	.10**	.25**	.14**	.65**
		Parent-child Closeness	3182	3.21904	0.773932	1	4				[.08, .15]	[.06, .14]	[.09, .17]	[.09, .17]	[.08, .15]	[.06, .13]	[.22, .29]	[.11, .17]	[.63, .67]
	Police interaction	Ever been stopped by the police	3424	n=918 ever stopped by police						11. Skin tone	.12**	.12**	.01	.09*	.03	.08*	-.06*	.11**	.00	-.04
	DNA methylation measures of biological aging	DunedinPACE age 9	1971	1.22477	0.160657	0.798365	1.75951				[.06, .19]	[.05, .19]	[-.06, .08]	[.02, .16]	[-.04, .09]	[.01, .14]	[-.12, -.00]	[.05, .17]	[-.06, .06]	[-.10, .02]
		GrimAge age 9	1971	38.4678	2.92168	29.0461	51.6621			12. Family SES	-.33**	-.17**	-.18**	-.20**	-.11**	-.13**	-.05*	-.16**	-.13**	-.08**	-.23**
		PhenoAge age 9	1971	31.5499	8.55029	8.27008	70.7261				[-.36, -.29]	[-.21, -.13]	[-.22, -.14]	[-.24, -.16]	[-.14, -.07]	[-.17, -.10]	[-.08, -.01]	[-.19, -.12]	[-.16, -.10]	[-.12, -.05]	[-.28, -.17]
		DunedinPACE age 15	1974	1.26602	0.179238	0.779739	1.91338			13. Neighborhood Segregation	.07**	.08**	.03	.08**	-.03	.04*	-.06**	.04*	.03	.02	.24**	-.20**
		GrimAge age 15	1974	44.3003	3.31093	33.3233	57.0398				[.03, .11]	[.04, .12]	[-.01, .07]	[.04, .12]	[-.06, .01]	[.00, .08]	[-.10, -.03]	[.01, .08]	[-.01, .06]	[-.02, .05]	[.19, .30]	[-.23, -.17]
		PhenoAge age 15	1974	43.3748	9.67325	6.5817	79.7747			14. Neighborhood Disadvantage	.21**	.12**	.11**	.15**	.05*	.12**	-.01	.13**	.10**	.09**	.35**	-.50**	.43**
	Covariates	Mother or child ever smoked	3478	never smoked=2033, ever smoked=1445							[.17, .24]	[.07, .16]	[.07, .15]	[.11, .19]	[.01, .08]	[.08, .15]	[-.04, .03]	[.09, .16]	[.06, .13]	[.05, .12]	[.30, .40]	[-.52, -.47]	[.40, .45]
		BMI	3180	19.9	4.93	9.84	43.15			15. Parenting Stress	.22**	.26**	.24**	.30**	.24**	.28**	.26**	.28**	.13**	.11**	.06	-.13**	.05**	.07**
		Puberty	3553	1.46603	0.358672	1	3.2				[.18, .26]	[.21, .29]	[.20, .28]	[.26, .33]	[.21, .28]	[.25, .32]	[.23, .30]	[.24, .31]	[.10, .17]	[.07, .15]	[-.00, .12]	[-.17, -.10]	[.02, .09]	[.03, .11]
		Sex at Birth	4897	boys=2556	girls=2341					16. Parent-child Closeness	-.01	-.04	-.03	-.08**	-.06**	-.07**	-.15**	-.18**	-.28**	-.21**	-.05	.02	.02	-.02	-.12**
		Birthweight	3651	3217.78	621.99	470	5584.95				[-.05, .03]	[-.08, .00]	[-.08, .01]	[-.12, -.04]	[-.10, -.02]	[-.11, -.03]	[-.18, -.11]	[-.21, -.15]	[-.31, -.25]	[-.25, -.18]	[-.11, .01]	[-.01, .06]	[-.02, .06]	[-.06, .02]	[-.16, -.09]
		Gestational age	3677	38.54	2.45	23	46			17. Direct contact with Police	.04*	.06**	.04*	.11**	.02	.14**	.05**	.22**	.10**	.08**	.15**	-.09**	.04*	.09**	.09**	-.11**
		Smoking during pregnancy	3684	n=2917 no smoking, 1=767 smoking							[.00, .08]	[.02, .11]	[.00, .08]	[.07, .16]	[-.02, .05]	[.10, .18]	[.01, .08]	[.18, .25]	[.06, .13]	[.04, .11]	[.10, .21]	[-.13, -.06]	[.01, .08]	[.06, .13]	[.05, .12]	[-.14, -.08]
		Alcohol use during pregnancy	3684	n=3402 no drinking, n=282 drinking						18. Indirect contact with Police	.04	.05*	.02	.08**	.01	.07**	.03	.14**	.09**	.07**	.06*	-.07**	.01	.06**	.05**	-.10**	.33**
		Drug use during pregnancy	3684	n=3307 no drug use, n=377 drug use							[-.00, .08]	[.01, .09]	[-.02, .06]	[.04, .12]	[-.03, .04]	[.04, .11]	[-.01, .06]	[.11, .17]	[.06, .13]	[.04, .10]	[.00, .12]	[-.11, -.04]	[-.03, .04]	[.02, .09]	[.02, .09]	[-.14, -.07]	[.30, .36]
	Note:									19. DunedinPACE Age 9	.10**	.02	.05	.07*	.04	.02	-.01	.00	.01	.03	.16**	-.20**	.08**	.20**	.01	-.03	.03	-.00
	DNA methylation measures of biological aging present raw scores, before being residualized for technical covariates and age (for PhenoAge and GrimAge).										[.05, .15]	[-.04, .07]	[-.00, .10]	[.02, .12]	[-.01, .08]	[-.03, .06]	[-.06, .03]	[-.04, .04]	[-.03, .06]	[-.01, .08]	[.09, .22]	[-.24, -.16]	[.04, .13]	[.15, .24]	[-.03, .06]	[-.07, .02]	[-.01, .08]	[-.05, .04]
										20. GrimAge Acceleration Age 9	.11**	.14**	.07**	.10**	.05*	.09**	-.06**	.06*	-.03	-.03	.07*	-.11**	.05*	.10**	.04	-.00	.12**	.04	.18**
											[.06, .15]	[.09, .20]	[.02, .13]	[.05, .15]	[.01, .10]	[.05, .14]	[-.10, -.02]	[.01, .10]	[-.07, .02]	[-.08, .01]	[.00, .14]	[-.15, -.06]	[.00, .09]	[.05, .14]	[-.01, .08]	[-.05, .05]	[.08, .16]	[-.01, .08]	[.14, .22]
										21. PhenoAge Acceleration Age 9	.05	.03	-.00	.04	.03	.03	-.03	.03	.03	-.01	.33**	-.15**	.19**	.21**	.01	-.03	.02	.02	.36**	.21**
											[-.00, .10]	[-.03, .08]	[-.06, .05]	[-.01, .09]	[-.02, .08]	[-.01, .08]	[-.08, .01]	[-.01, .08]	[-.02, .07]	[-.05, .04]	[.27, .39]	[-.19, -.10]	[.15, .23]	[.16, .25]	[-.04, .06]	[-.07, .02]	[-.02, .07]	[-.03, .06]	[.33, .40]	[.17, .26]
										22. DunedinPACE Age 15	.02	-.01	.02	.03	.04	.04	.06**	.07**	.07**	.08**	.16**	-.21**	.12**	.19**	.03	-.05*	-.02	.02	.53**	.08**	.30**
											[-.03, .07]	[-.06, .04]	[-.03, .07]	[-.03, .08]	[-.01, .09]	[-.01, .08]	[.02, .11]	[.02, .11]	[.03, .12]	[.04, .12]	[.09, .22]	[-.25, -.17]	[.07, .16]	[.14, .23]	[-.02, .07]	[-.09, -.00]	[-.06, .02]	[-.02, .06]	[.50, .57]	[.03, .12]	[.26, .34]
										23. GrimAge Acceleration Age 15	.08**	.14**	.06*	.09**	.04	.10**	-.02	.10**	.00	-.01	.11**	-.11**	.07**	.12**	.04	-.05*	.13**	.06*	.17**	.79**	.20**	.13**
											[.04, .13]	[.08, .19]	[.01, .11]	[.04, .14]	[-.01, .08]	[.06, .15]	[-.06, .03]	[.05, .14]	[-.04, .05]	[-.05, .04]	[.05, .18]	[-.16, -.07]	[.03, .12]	[.07, .16]	[-.01, .08]	[-.09, -.00]	[.08, .17]	[.01, .10]	[.13, .21]	[.77, .80]	[.16, .25]	[.08, .17]
										24. PhenoAge Acceleration Age 15	.01	.01	-.06*	.01	-.02	.02	.00	.05*	.05*	.02	.32**	-.14**	.20**	.19**	.01	-.05*	-.00	.03	.24**	.09**	.79**	.42**	.23**
											[-.03, .06]	[-.04, .07]	[-.11, -.00]	[-.05, .06]	[-.06, .03]	[-.02, .07]	[-.04, .05]	[.01, .09]	[.01, .09]	[-.03, .06]	[.25, .37]	[-.19, -.10]	[.15, .24]	[.15, .24]	[-.03, .06]	[-.09, -.00]	[-.04, .04]	[-.02, .07]	[.20, .28]	[.04, .13]	[.77, .81]	[.38, .46]	[.18, .27]
										25. Ever smoking	.06**	.11**	.07**	.13**	.07**	.16**	.15**	.18**	.09**	.10**	-.05	-.17**	.03	.10**	.08**	-.07**	.14**	.09**	-.00	.09**	-.01	.01	.10**	-.03
											[.03, .10]	[.06, .15]	[.03, .11]	[.09, .17]	[.03, .11]	[.12, .19]	[.12, .18]	[.15, .22]	[.06, .13]	[.07, .13]	[-.11, .01]	[-.20, -.13]	[-.00, .07]	[.06, .13]	[.05, .12]	[-.10, -.04]	[.11, .17]	[.06, .13]	[-.05, .04]	[.05, .14]	[-.06, .03]	[-.03, .05]	[.05, .14]	[-.08, .01]
										26. BMI	.03	.04*	.04	.09**	.04*	.07**	.05*	.05**	.03	.04*	.13**	-.12**	.04	.13**	.01	-.02	.03	.04*	.20**	.03	.17**	.30**	.09**	.20**	.04*
											[-.01, .07]	[.00, .09]	[-.00, .08]	[.05, .13]	[.00, .08]	[.03, .11]	[.01, .08]	[.02, .09]	[-.00, .07]	[.01, .08]	[.06, .19]	[-.16, -.09]	[-.00, .07]	[.09, .16]	[-.02, .05]	[-.06, .02]	[-.00, .07]	[.00, .07]	[.16, .25]	[-.01, .08]	[.12, .21]	[.26, .34]	[.04, .13]	[.16, .25]	[.01, .08]
										27. Puberty	.06**	.03	.04*	.02	.06**	.00	.02	.00	.06**	.04*	.16**	-.10**	.11**	.13**	-.01	-.02	-.05**	.03	.09**	-.09**	.20**	.19**	-.02	.26**	.04*	.18**
											[.02, .09]	[-.02, .07]	[.00, .08]	[-.02, .06]	[.02, .09]	[-.03, .04]	[-.01, .06]	[-.03, .04]	[.03, .10]	[.01, .08]	[.10, .22]	[-.13, -.06]	[.08, .15]	[.10, .17]	[-.04, .03]	[-.06, .02]	[-.08, -.01]	[-.00, .07]	[.04, .13]	[-.13, -.04]	[.16, .25]	[.14, .23]	[-.06, .03]	[.22, .30]	[.00, .07]	[.15, .22]
										28. Sex at birth	-.04*	-.08**	-.02	-.07**	.01	-.10**	.05**	-.06**	.11**	.06**	-.04	-.02	.02	.01	-.05**	-.07**	-.23**	-.06**	.03	-.44**	.22**	.24**	-.32**	.32**	-.04*	.06**	.29**
											[-.08, -.01]	[-.12, -.04]	[-.05, .02]	[-.11, -.03]	[-.03, .04]	[-.14, -.07]	[.02, .08]	[-.10, -.03]	[.07, .14]	[.03, .10]	[-.10, .01]	[-.06, .01]	[-.01, .06]	[-.02, .04]	[-.08, -.01]	[-.10, -.03]	[-.26, -.19]	[-.09, -.02]	[-.02, .07]	[-.47, -.40]	[.17, .26]	[.20, .28]	[-.35, -.28]	[.28, .36]	[-.08, -.01]	[.03, .10]	[.26, .32]
										29. Birthweight	-.03	-.02	.03	-.02	-.01	-.02	.01	-.01	.00	-.01	-.14**	.10**	-.10**	-.10**	.01	.02	.03	.02	.04	-.06*	-.08**	-.04	-.06*	-.09**	-.09**	.08**	-.07**	-.08**
											[-.07, .01]	[-.06, .03]	[-.02, .07]	[-.06, .03]	[-.05, .03]	[-.06, .02]	[-.03, .04]	[-.05, .03]	[-.04, .04]	[-.05, .02]	[-.21, -.08]	[.06, .14]	[-.14, -.07]	[-.14, -.06]	[-.03, .05]	[-.02, .06]	[-.00, .07]	[-.01, .06]	[-.01, .09]	[-.11, -.01]	[-.13, -.03]	[-.09, .01]	[-.11, -.01]	[-.14, -.04]	[-.13, -.05]	[.04, .11]	[-.11, -.03]	[-.11, -.04]
										30. Gestational Age	.00	.01	.03	-.01	-.04	-.03	-.01	-.00	.01	-.01	-.06	.01	-.05*	-.03	-.00	.01	.03	.05**	.04	-.00	.00	-.01	-.02	-.02	-.05**	.03	-.04	-.01	.69**
											[-.04, .04]	[-.04, .05]	[-.02, .07]	[-.06, .03]	[-.08, .00]	[-.07, .01]	[-.05, .02]	[-.04, .03]	[-.03, .05]	[-.05, .03]	[-.12, .01]	[-.03, .05]	[-.09, -.01]	[-.07, .01]	[-.04, .04]	[-.03, .05]	[-.01, .07]	[.02, .09]	[-.01, .09]	[-.05, .05]	[-.05, .05]	[-.06, .04]	[-.07, .03]	[-.07, .03]	[-.09, -.02]	[-.01, .07]	[-.07, .00]	[-.04, .02]	[.68, .71]
										31. Smoking during Pregnancy	.04*	.10**	.05*	.13**	.06**	.10**	.10**	.16**	.06**	.03	-.02	-.16**	.05*	.08**	.08**	-.09**	.08**	.08**	-.01	.12**	.04	.01	.13**	.01	.46**	.05*	.00	.03	-.16**	-.08**
											[.00, .08]	[.06, .14]	[.00, .09]	[.09, .17]	[.02, .10]	[.06, .14]	[.06, .14]	[.12, .20]	[.03, .10]	[-.01, .07]	[-.09, .05]	[-.20, -.13]	[.01, .09]	[.05, .12]	[.04, .12]	[-.13, -.05]	[.04, .12]	[.04, .12]	[-.06, .04]	[.07, .17]	[-.02, .09]	[-.04, .06]	[.08, .18]	[-.04, .06]	[.43, .49]	[.01, .09]	[-.03, .04]	[-.00, .06]	[-.19, -.13]	[-.11, -.05]
										32. Alcohol use during Pregnancy	.03	.04*	.06*	.07**	.06**	.06**	.07**	.10**	.00	.00	.01	-.08**	-.01	.05**	.07**	-.06**	.03	.06**	.00	.03	.02	.03	.03	.02	.14**	.00	.02	.02	-.11**	-.07**	.31**
											[-.01, .07]	[.00, .09]	[.01, .10]	[.03, .11]	[.02, .10]	[.02, .10]	[.03, .11]	[.06, .13]	[-.04, .04]	[-.04, .04]	[-.06, .08]	[-.12, -.04]	[-.05, .03]	[.01, .09]	[.03, .11]	[-.10, -.02]	[-.01, .07]	[.02, .10]	[-.05, .05]	[-.02, .08]	[-.03, .07]	[-.02, .08]	[-.02, .08]	[-.03, .07]	[.11, .18]	[-.04, .04]	[-.02, .06]	[-.02, .05]	[-.14, -.07]	[-.11, -.04]	[.28, .34]
										33. Drug use during Pregnancy	.05**	.07**	.04	.10**	.04	.07**	.06**	.11**	.05*	.02	.08*	-.15**	.04	.13**	.11**	-.08**	.06**	.07**	.03	.09**	.08**	.06*	.07**	.04	.22**	.04	.02	.00	-.14**	-.11**	.35**	.33**
											[.01, .09]	[.03, .11]	[-.01, .08]	[.06, .14]	[-.00, .08]	[.03, .11]	[.02, .10]	[.07, .14]	[.01, .09]	[-.02, .06]	[.01, .14]	[-.19, -.11]	[-.00, .07]	[.09, .17]	[.07, .15]	[-.12, -.04]	[.02, .10]	[.03, .11]	[-.02, .08]	[.04, .14]	[.03, .13]	[.01, .11]	[.02, .12]	[-.01, .09]	[.18, .26]	[-.00, .08]	[-.02, .05]	[-.03, .03]	[-.17, -.11]	[-.14, -.08]	[.32, .38]	[.30, .36]
										Note:
										DNA methylation (DNAm) measures were residualized for cell composition using Epidish count of immune cells, Epidish count of fibroblasts and Array (450k or EPIC).
										GrimAge and PhenoAge were additionally residualized for chronological age derived from sample receipt age to account for the effects of accelerated biological aging.
										Mental Health measures were logtransformed to account for skweness.
										See Supplemental text for details on the composition of the measures.

## Sheet: sTable 2
Supplemental Table 2		Racial/ Ethinic Identity													Segregation (Thiel Index)							Skin Tone
Racism Measurements
See Supplemental Figure 4 for plots		Family SES							Neighborhood Disadvantage							Segregation							Segregation
		b	SE	p	CI_lower	CI_upper			b	SE	p	CI_lower	CI_upper			b	SE	p	CI_lower	CI_upper			b	SE	p	CI_lower	CI_upper
	White	Reference group						White	Reference group						White	Reference group						White	Reference group
	Black	-0.503	0.022	0	-0.546	-0.46		Black	0.603	0.021	0	0.562	0.644		Black	0.524	0.022	0	0.481	0.566		Black	0.94	0.024	0	0.894	0.986
	Latinx	-0.451	0.022	0	-0.493	-0.408		Latinx	0.359	0.022	0	0.316	0.402		Latinx	0.093	0.022	0	0.049	0.137		Latinx	0.326	0.029	0	0.269	0.383
	Other	-0.035	0.018	0.052	-0.07	0		Other	0.057	0.018	0.001	0.023	0.092		Other	0.055	0.018	0.002	0.021	0.09		Other	0.116	0.022	0	0.072	0.16
	Multiracial	-0.154	0.019	0	-0.19	-0.118		Multiracial	0.137	0.018	0	0.101	0.173		Multiracial	0.13	0.018	0	0.094	0.167		Multiracial	0.236	0.024	0	0.189	0.283
		Direct Police Interaction							Inirect Police Interaction
		b	SE	p	CI_lower	CI_upper			b	SE	p	CI_lower	CI_upper
	White	Reference group						White	Reference group
	Black	0.105	0.024	0	0.058	0.152		Black	0.038	0.024	0.118	-0.01	0.085
	Latinx	-0.001	0.023	0.954	-0.047	0.044		Latinx	-0.03	0.023	0.206	-0.075	0.016
	Other	-0.02	0.018	0.28	-0.056	0.016		Other	-0.047	0.018	0.011	-0.083	-0.01
	Multiracial	0.062	0.019	0.001	0.024	0.099		Multiracial	0.026	0.019	0.174	-0.012	0.064
		Parenting Stress							Parent-Child Closeness
		b	SE	p	CI_lower	CI_upper			b	SE	p	CI_lower	CI_upper
	White	Reference group						White	Reference group
	Black	0.056	0.026	0.031	0.005	0.107		Black	0.084	0.027	0.002	0.031	0.138
	Latinx	-0.006	0.025	0.819	-0.055	0.044		Latinx	0.04	0.026	0.129	-0.012	0.092
	Other	0.017	0.02	0.399	-0.022	0.056		Other	-0.032	0.021	0.119	-0.073	0.008
	Multiracial	0	0.021	0.997	-0.041	0.041		Multiracial	0.011	0.022	0.606	-0.031	0.054
	Note:
	All reported parameters and confidence intervals are standardized and are presented at a 95% confidence level
	In Bold estimates that are significant at p <.05.

## Sheet: sTable 3
Supplemental Table 3	Main Models																	Models including Covariates
Associations between Race/Ethnicity and Mental Health (Externalizing) from age 3 to 15		Externalizing problems from age 3 to 15																	Externalizing problems from age 3 to 15 including race by gender interaction																Externalizing problems from age 3 to 15 including Family level SES
See Figure 1 for a graphical presentation of the statistical model		Intercept					Slope linear					Slope adolescence						Intercept						Slope linear					Slope adolescence					Intercept				Slope linear					Slope adolescence
		b	SE	p	CI_lower	CI_upper	b	SE	p	CI_lower	CI_upper	b	SE	p	CI_lower	CI_upper			b	SE	p	CI_lower	CI_upper	b	SE	p	CI_lower	CI_upper	b	SE	p	CI_lower	CI_upper			CI_lower	CI_upper	b	SE	p	CI_lower	CI_upper	b	SE	p	CI_lower	CI_upper
	White	Reference group																White	Reference group																White	Reference group													White
	Black	0.094	0.032	0.003	0.032	0.155	-0.107	0.052	0.041	-0.21	-0.005	0.175	0.075	0.02	0.027	0.322		Black	0.183	0.1	0.067	-0.013	0.379	-0.453	0.166	0.006	-0.778	-0.127	0.653	0.242	0.007	0.179	1.13		Black	0.067	0.961	-0.072	0.057	0.206	-0.184	0.04	0.135	0.078	0.085	-0.019	0.289		Black
	Latinx	0.025	0.032	0.432	-0.037	0.087	-0.051	0.052	0.326	-0.153	0.051	0.051	0.071	0.479	-0.089	0.191		Latinx	0.144	0.1	0.147	-0.051	0.34	-0.242	0.164	0.14	-0.564	0.079	0.259	0.226	0.253	-0.185	0.702		Latinx	0	0.05	-0.016	0.056	0.768	-0.126	0.093	0.012	0.075	0.877	-0.135	0.158		Latinx
	Other	-0.015	0.025	0.539	-0.063	0.033	-0.026	0.041	0.528	-0.105	0.054	0.034	0.056	0.538	-0.075	0.144		Other	-0.04	0.074	0.59	-0.186	0.106	0.007	0.122	0.957	-0.233	0.247	-0.072	0.169	0.67	-0.403	0.259		Other	0.032	0.493	-0.03	0.041	0.465	-0.111	0.051	0.045	0.056	0.417	-0.064	0.154		Other
	Multiracial	0.062	0.026	0.017	0.011	0.113	-0.063	0.043	0.142	-0.147	0.021	0.089	0.06	0.135	-0.028	0.206		Multiracial	0.119	0.084	0.159	-0.046	0.284	-0.255	0.139	0.068	-0.528	0.018	0.385	0.197	0.051	-0.001	0.771		Multiracial	0.085	0.227	-0.055	0.043	0.21	-0.14	0.031	0.081	0.059	0.171	-0.035	0.196		Multiracial
	Male	Reference group																Male	Reference group																Male	Reference group													Male
	Female	-0.101	0.023	0	-0.147	-0.055	0.024	0.039	0.542	-0.052	0.099	-0.009	0.053	0.87	-0.112	0.095		Female	-0.047	0.054	0.383	-0.153	0.059	-0.138	0.089	0.122	-0.313	0.037	0.204	0.126	0.104	0.451	0.104		Female	-0.053	0	0.017	0.039	0.67	-0.06	0.094	0.004	0.053	0.937	-0.099	0.107		Female
																		Black*sex	-0.098	0.104	0.347	-0.303	0.106	0.38	0.173	0.028	0.041	0.72	-0.527	0.247	0.033	-0.043	0.033		SES	-0.161	0	0.112	0.043	0.01	0.027	0.197	-0.143	0.06	0.017	-0.261	-0.025		SES
	Means																	Latinx*sex	-0.127	0.101	0.207	-0.325	0.07	0.202	0.166	0.225	-0.124	0.527	-0.219	0.229	0.339	0.229	0.339																Black*SES
	Intercept mean	9.36	0.209	0	8.95	9.78												Other*sex	0.03	0.075	0.683	-0.116	0.177	-0.045	0.123	0.715	-0.287	0.197	0.127	0.17	0.454	0.46	0.454																Latinx*SES
	Slope linear mean	-2.44	0.22	0	-2.9	-2												Multiracial*sex	-0.06	0.084	0.474	-0.225	0.105	0.203	0.138	0.143	-0.068	0.474	-0.312	0.194	0.107	0.068	0.107																Other*SES
	Slope adolescence mean	2.67	0.432	0	1.83	3.52																																											Multiracial*SES
	Residual variances																	Note: interaction effects do not hold FDR correction
	Intercept variance	0.982	0.006	0	0.97	0.994
	Slope linear variance	0.992	0.007	0	0.979	1006
	Slope adolescence variance	0.979	0.016	0	0.947	1011
	Mental health residual variances
	MH_3	0.284	0.012	0	0.26	0.308
	MH_5	0.443	0.015	0	0.415	0.472
	MH_9	0.575	0.022	0	0.532	0.618
	MH_15	0.408	0.017	0	0.375	0.441
	MH_7	0.63	0.035	0	0.56	0.7
	MH_11	0.518	0.016	0	0.486	0.549
	MH_13	0.461	0.015	0	0.431	0.491
	Correlations
	I_Slinear correlation	-0.904	0.029	0	-0.962	-0.846
	I_Sadolescence correlation	0.987	0.1	0	0.791	1183
	Slinear_Sadolescence correlation	-0.967	0.017	0	-1000	-0.933
	Note:
	All reported parameters and confidence intervals are standardized and are presented at a 95% confidence level
	In Bold estimates that are significant at p <.05,
	Model fit indices were: CFI =0.96, RMSEA =0.092, and SRMR = 0.068.
	Unstandardized Main Models
		Externalizing problems from age 3 to 15
		Intercept					Slope 1					Slope adolescence
		b	SE	p	CI_lower	CI_upper	b	SE	p	CI_lower	CI_upper	b	SE	p	CI_lower	CI_upper
	White	Reference group
	Black	0.02	0.007	0.003	0.00628	0.03372	-0.008	0.004	0.04	-0.01584	-0.00016	0.011	0.005	0.015	0.0012	0.0208
	Latinx	0.006	0.008	0.432	-0.00968	0.02168	-0.004	0.004	0.326	-0.01184	0.00384	0.004	0.005	0.478	-0.0058	0.0138
	Other	-0.01	0.016	0.539	-0.04136	0.02136	-0.006	0.009	0.528	-0.02364	0.01164	0.007	0.011	0.536	-0.01456	0.02856
	Multiracial	0.029	0.012	0.017	0.00548	0.05252	-0.01	0.007	0.141	-0.02372	0.00372	0.013	0.008	0.127	-0.00268	0.02868
	Male	Reference group
	Female	-0.021	0.005	0	-0.0308	-0.0112	0.002	0.003	0.542	-0.00388	0.00788	-0.001	0.003	0.87	-0.00688	0.00488
	Means
	Intercept mean	0.976	0.009	0	0.95836	0.99364
	Slope linear mean	-0.087	0.005	0	-0.0968	-0.0772
	Slope adolescence mean	0.087	0.007	0	0.07328	0.10072
	Residual variances
	Intercept variance	0.011	0	0	0.011	0.011
	Slope linear variance	0.001	0	0	0.001	0.001
	Slope adolescence variance	0.001	0	0.001	0.001	0.001
	Mental health residual variances
	MH_3	0.004	0	0	0.004	0.004
	MH_5	0.004	0	0	0.004	0.004
	MH_9	0.004	0	0	0.004	0.004
	MH_15	0.004	0	0	0.004	0.004
	MH_7	0.004	0	0	0.004	0.004
	MH_11	0.004	0	0	0.004	0.004
	MH_13	0.004	0	0	0.004	0.004
	Correlations
	I_Slinear correlation	-0.003	0	0	-0.003	-0.003
	I_Sadolescence correlation	0.003	0	0	0.003	0.003
	Slinear_Sadolescence correlation	-0.001	0	0	-0.001	-0.001
[truncated: 95 more columns]

## Sheet: sTable 4
Supplemental Table 4	Main Models																	Models including Covariates
Associations between Race/Ethnicity and Mental Health (Internalizing) from age 3 to 15		Internalizing problems from age 3 to 15																	Internalizing problems from age 3 to 15 including race by gender interaction																Internalizing problems from age 3 to 15 including Family level SES
See Figure 1 for a graphical presentation of the statistical model		Intercept					Slope linear					Slope adolescence							Intercept					Slope linear					Slope adolescence							Intercept					Slope linear					Slope adolescence
		b	SE	p	CI_lower	CI_upper	b	SE	p	CI_lower	CI_upper	b	SE	p	CI_lower	CI_upper			b	SE	p	CI_lower	CI_upper	b	SE	p	CI_lower	CI_upper	b	SE	p	CI_lower	CI_upper			b	SE	p	CI_lower	CI_upper	b	SE	p	CI_lower	CI_upper	b	SE	p	CI_lower
	White	Reference group																White	Reference group																White	Reference group
	Black	0.269	0.036	0	0.199	0.34	-0.339	0.071	0	-0.477	-0.2	0.088	0.05	0.078	-0.01	0.186		Black	0.363	0.114	0.001	0.14	0.586	-0.723	0.202	0	-1	-0.327	0.488	0.159	0.002	0.176	0.799		Black	0.066	0.037	0.077	-0.001	0.02	-0.163	0.061	0.007	-0.017	-0.003	-0.015	0.053	0.776	-0.011
	Latinx	0.28	0.036	0	0.21	0.35	-0.211	0.062	0.001	-0.333	-0.089	0.013	0.048	0.787	-0.082	0.108		Latinx	0.322	0.111	0.004	0.103	0.54	-0.268	0.182	0.14	-0.625	0.088	0.122	0.151	0.42	-0.174	0.419		Latinx	0.093	0.036	0.011	0.004	0.027	-0.055	0.057	0.333	-0.012	0.004	-0.082	0.051	0.108	0.02
	Other	0.06	0.028	0.034	0.004	0.116	-0.103	0.047	0.029	-0.196	-0.011	0.049	0.039	0.209	-0.027	0.125		Other	0.011	0.086	0.893	-0.156	0.179	-0.025	0.138	0.858	-0.295	0.246	-0.037	0.116	0.752	-0.265	0.191		Other	0.053	0.027	0.052	0	0.048	-0.087	0.044	0.045	-0.033	-0.001	0.045	0.038	0.236	-0.009
	Multiracial	0.117	0.029	0	0.06	0.175	-0.119	0.05	0.016	-0.217	-0.022	0.049	0.04	0.219	-0.029	0.128		Multiracial	0.2	0.094	0.035	0.014	0.385	-0.323	0.157	0.04	-0.632	-0.014	0.224	0.13	0.086	-0.031	0.478		Multiracial	0.051	0.029	0.074	-0.002	0.035	-0.067	0.045	0.136	-0.021	0.003	0.03	0.04	0.445	-0.01
	Male	Reference group																Male	Reference group																Male	Reference group
	Female	-0.048	0.027	0.068	-0.1	0.004	0.007	0.043	0.867	-0.077	0.091	0.05	0.036	0.172	-0.022	0.121		Female	-0.006	0.061	0.918	-0.126	0.113	-0.142	0.101	0.157	-0.34	0.055	0.211	0.085	0.013	0.044	0.378		Female	-0.056	0.026	0.028	-0.015	-0.001	0.011	0.04	0.781	-0.004	0.005	0.049	0.036	0.17	-0.002
																		Black*sex	-0.103	0.119	0.384	-0.336	0.129	0.425	0.198	0.032	0.036	0.813	-0.441	0.165	0.008	-0.765	-0.118		SES	-0.397	0.028	0	-0.037	-0.028	0.34	0.054	0	0.009	0.015	-0.241	0.042	0	-0.017
	Means																	Latinx*sex	-0.043	0.112	0.7	-0.264	0.177	0.059	0.182	0.745	-0.297	0.415	-0.114	0.153	0.456	-0.415	0.186
	Intercept mean	11.84	0.483	0	10.9	12.8												Other*sex	0.055	0.085	0.523	-0.113	0.222	-0.094	0.139	0.498	-0.367	0.178	0.101	0.117	0.386	-0.128	0.331
	Slope linear mean	-1.12	0.22	0	-1.54	-0.686												Multiracial*sex	-0.087	0.094	0.359	-0.272	0.098	0.216	0.155	0.163	-0.087	0.519	-0.185	0.13	0.153	-0.439	0.069
	Slope adolescence mean	0.965	0.161	0	0.649	1.28
	Residual variances																	Note: interaction effects for slope adolescence hold after FDR correction
	Intercept variance	0.947	0.012	0	0.923	0.971
	Slope linear variance	0.939	0.025	0	0.889	0.989
	Slope adolescence variance	0.99	0.007	0	0.976	1												Gender Race Interaction - Internalizing: Black Boys compared to White boys
	Mental health residual variances																		Slope linear										Slope adolescence
	MH_3	0.524	0.035	0	0.454	0.593													b	SE	p	CI_lower	CI_upper						b	SE	p	CI_lower	CI_upper
	MH_5	0.565	0.018	0	0.53	0.601													-0.464	0.111	0	-0.681	-0.247						0.231	0.078	0.003	0.079	0.384
	MH_9	0.574	0.031	0	0.513	0.635
	MH_15	0.218	0.014	0	0.19	0.245
	MH_7	0.564	0.044	0	0.478	0.651												Gender Race Interaction - Internalizing: Black Girls compared to White girls
	MH_11	0.454	0.022	0	0.411	0.497													Slope linear										Slope adolescence
	MH_13	0.317	0.017	0	0.283	0.351													-0.199	0.083	0.017	-0.362	-0.036						-0.043	0.065	0.504	-0.17	0.084
	Correlations
	I_Slinear correlation	-0.684	0.043	0	-0.769	-0.6
	I_Sadolescence correlation	0.459	0.052	0	0.358	0.56
	Slinear_Sadolescence correlation	-0.831	0.03	0	-0.889	-0.773
	Note:
	All reported parameters and confidence intervals are standardized and are presented at a 95% confidence level
	In Bold estimates that are significant at p <.05.
	Model fit indices were: CFI =0.96, RMSEA =0.079, and SRMR = 0.067.
	Unstandardized parameter estimates from Main Models																	Models including Covariates (Unstandardized)
		Internalizing problems from age 3 to 15																	Internalizing problems from age 3 to 15 including race by gender interaction
		Intercept					Slope linear					Slope adolescence							Intercept					Slope linear					Slope adolescence
		b	SE	p	CI_lower	CI_upper	b	SE	p	CI_lower	CI_upper	b	SE	p	CI_lower	CI_upper			b	SE	p	CI_lower	CI_upper	b	SE	p	CI_lower	CI_upper	b	SE	p	CI_lower	CI_upper
	White	Reference group																White	Reference group
	Black	0.037	0.004	0	0.02916	0.04484	-0.019	0.003	0	-0.02488	-0.01312	0.008	0.004	0.056	0.00016	0.01584		Black	0.051	0.016	0.001	0.01964	0.08236	-0.041	0.01	0	-0.0606	-0.0214	0.046	0.014	0.002	0.01856	0.07344
	Latinx	0.045	0.005	0	0.0352	0.0548	-0.014	0.004	0	-0.02184	-0.00616	0.001	0.005	0.784	-0.0088	0.0108		Latinx	0.052	0.018	0.004	0.01672	0.08728	-0.018	0.012	0.134	-0.04152	0.00552	0.013	0.016	0.419	-0.01836	0.04436
	Other	0.026	0.013	0.051	0.00052	0.05148	-0.018	0.008	0.031	-0.03368	-0.00232	0.014	0.012	0.25	-0.00952	0.03752		Other	0.005	0.037	0.893	-0.06752	0.07752	-0.004	0.024	0.858	-0.05104	0.04304	-0.011	0.034	0.752	-0.07764	0.05564
	Multiracial	0.036	0.008	0	0.02032	0.05168	-0.015	0.006	0.008	-0.02676	-0.00324	0.01	0.008	0.198	-0.00568	0.02568		Multiracial	0.062	0.029	0.035	0.00516	0.11884	-0.04	0.019	0.035	-0.07724	-0.00276	0.046	0.027	0.083	-0.00692	0.09892
	Male	Reference group																Male	Reference group
	Female	-0.007	0.004	0.067	-0.01484	0.00084	0	0.002	0.866	-0.00392	0.00392	0.005	0.003	0.168	-0.00088	0.01088		Female	-0.001	0.008	0.918	-0.01668	0.01468	-0.008	0.006	0.15	-0.01976	0.00376	0.02	0.008	0.012	0.00432	0.03568
																		Black*sex	-0.009	0.01	0.384	-0.0286	0.0106	0.015	0.007	0.027	0.00128	0.02872	-0.025	0.009	0.007	-0.04264	-0.00736
	Means																	Latinx*sex	-0.004	0.011	0.7	-0.02556	0.01756	0.002	0.007	0.745	-0.01172	0.01572	-0.008	0.01	0.455	-0.0276	0.0116
	Intercept mean	0.824	0.007	0	0.81028	0.83772												Other*sex	0.017	0.026	0.523	-0.03396	0.06796	-0.012	0.017	0.497	-0.04532	0.02132	0.021	0.024	0.385	-0.02604	0.06804
	Slope linear mean	-0.032	0.004	0	-0.03984	-0.02416												Multiracial*sex	-0.017	0.018	0.359	-0.05228	0.01828	0.017	0.012	0.158	-0.00652	0.04052	-0.024	0.017	0.151	-0.05732	0.00932
	Slope adolescence mean	0.045	0.006	0	0.03324	0.05676
	Residual variances																	Means
	Intercept variance	0.005	0	0	0.005	0.005												Intercept mean	0.815	0.013	0	0.78952	0.84048
	Slope linear variance	0.001	0	0.001	0.001	0.001												Slope linear mean	-0.019	0.009	0.033	-0.03664	-0.00136
	Slope adolscence variance	0.002	0	0	0.002	0.002												Slope adolescence mean	0.022	0.012	0.07	-0.00152	0.04552
	Mental health residual variances																	Residual variances
	MH_3	0.005	0	0	0.005	0.005												Intercept variance	0.005	0	0	0.005	0.005
	MH_5	0.004	0	0	0.004	0.004												Slope linear variance	0.001	0	0	0.001	0.001
	MH_9	0.003	0	0	0.003	0.003												Slope adolscence variance	0.002	0	0	0.002	0.002
	MH_15	0.003	0	0	0.003	0.003												Mental health residual variances
	MH_7	0.003	0	0	0.003	0.003												MH_3	0.005	0	0	0.005	0.005
	MH_11	0.003	0	0	0.003	0.003												MH_5	0.004	0	0	0.004	0.004
	MH_13	0.003	0	0	0.003	0.003												MH_9	0.003	0	0	0.003	0.003
	Correlations																	MH_15	0.003	0	0	0.003	0.003
	I_Slinear correlation	-0.001	0	0	-0.001	-0.001												MH_7	0.003	0	0	0.003	0.003
	I_Sadolescence correlation	0.001	0	0	0.001	0.001												MH_11	0.003	0	0	0.003	0.003
	Slinear_Sadolescence correlation	-0.001	0	0.001	-0.001	-0.001												MH_13	0.003	0	0	0.003	0.003
																		Correlations
																		I_Slinear correlation	-0.001	0	0	-0.001	-0.001
																		I_Sadolscence correlation	0.001	0	0	0.001	0.001
																		Slinear_Sadolscence correlation	-0.001	0	0	-0.001	-0.001
[truncated: 97 more columns]

## Sheet: sTable 5
Supplemental Table 5	Main Models																	Models including Covariates
Associations between Racial Segregation and Mental Health from age 3 to 15		Externalizing problems from age 3 to 15																	Externalizing problems from age 3 to 15 including Family level SES																	Externalizing problems from age 3 to 15 including Neighborhood disadvantage
See Figure 1 for a graphical presentation of the statistical model		Intercept					Slope linear					Slope adolescence							Intercept					Slope linear					Slope adolescence							Intercept					Slope linear					Slope adolescence
		b	SE	p	CI_lower	CI_upper	b	SE	p	CI_lower	CI_upper	b	SE	p	CI_lower	CI_upper			b	SE	p	CI_lower	CI_upper	b	SE	p	CI_lower	CI_upper	b	SE	p	CI_lower	CI_upper			b	SE	p	CI_lower	CI_upper	b	SE	p	CI_lower	CI_upper	b	SE	p	CI_lower
	Racial segregation	0.086	0.023	0	0.041	0.13	-0.076	0.037	0.04	-0.149	-0.004	0.092	0.051	0.071	-0.008	0.193		Racial segregation	0.036	0.024	0.129	-0.011	0.083	-0.037	0.04	0.361	-0.115	0.042	0.044	0.057	0.441	-0.067	0.154		Racial segregation	0.031	0.026	0.229	-0.02	0.082	-0.048	0.042	0.257	-0.131	0.035	0.052	0.057	0.362	-0.059
	Male	Reference group																Male	Reference group																Male	Reference group
	Female	-0.108	0.023	0	-0.032	-0.013	0.037	0.038	0.326	-0.037	0.111	-0.024	0.051	0.642	-0.123	0.076		Female	-0.106	0.024	0	-0.152	-0.06	0.027	0.04	0.5	-0.051	0.105	-0.013	0.056	0.816	-0.122	0.097		Female	-0.103	0.024	0	-0.15	-0.057	0.031	0.039	0.432	-0.046	0.107	-0.014	0.052	0.783	-0.115
																		SES	-0.191	0.024	0	-0.238	-0.143	0.137	0.042	0.001	0.055	0.219	-0.199	0.064	0.002	-0.324	-0.074		Neighborhood disadvantage	0.145	0.026	0	0.094	0.195	-0.079	0.042	0.061	-0.162	0.004	0.11	0.057	0.056	-0.003
	Note: No significant intraction of racial seg, by gender
																		Note: No significant intraction of racial seg, by family SES																	Note: No significant intraction of racial seg, by neigh, disadvantage
		Internalizing problems from age 3 to 15																	Internalizing problems from age 3 to 15 including Family level SES																	Internalizing problems from age 3 to 15 including Neighborhood disadvantage
		Intercept					Slope linear					Slope adolescence							Intercept					Slope linear					Slope adolescence							Intercept					Slope linear					Slope adolescence
		b	SE	p	CI_lower	CI_upper	b	SE	p	CI_lower	CI_upper	b	SE	p	CI_lower	CI_upper			b	SE	p	CI_lower	CI_upper	b	SE	p	CI_lower	CI_upper	b	SE	p	CI_lower	CI_upper			b	SE	p	CI_lower	CI_upper	b	SE	p	CI_lower	CI_upper	b	SE	p	CI_lower
	Racial segregation	0.067	0.025	0.008	0.017	0.116	-0.117	0.04	0.003	-0.196	-0.039	0.045	0.034	0.19	-0.022	0.113		Racial segregation	-0.016	0.025	0.516	-0.065	0.033	-0.045	0.038	0.235	-0.12	0.029	-0.002	0.034	0.962	-0.069	0.066		Racial segregation	-0.068	0.028	0.017	-0.123	-0.012	0.004	0.043	0.929	-0.08	0.087	-0.03	0.038	0.435	-0.105
	Male	Reference group																Male	Reference group																Male	Reference group
	Female	-0.058	0.025	0.022	-0.108	-0.009	0.026	0.039	0.506	-0.05	0.101	0.034	0.035	0.318	-0.033	0.102		Female	-0.067	0.025	0.007	-0.115	-0.018	0.026	0.037	0.484	-0.047	0.1	0.034	0.034	0.317	-0.033	0.101		Female	-0.052	0.026	0.042	-0.103	-0.002	0.02	0.039	0.612	-0.056	0.096	0.038	0.035	0.276	-0.03
																		SES	-0.42	0.025	0	-0.47	-0.37	0.375	0.049	0	0.28	0.47	-0.245	0.037	0	-0.318	-0.171		Neighborhood disadvantage	0.293	0.028	0	0.238	0.348	-0.272	0.048	0	-0.366	-0.177	0.163	0.039	0	0.086
	Note: No significant intraction of racial seg, by gender
																		Note: No significant intraction of racial seg, by family SES																	Note: No significant intraction of racial seg, by neigh, disadvantage
	Note:
	All reported parameters and confidence intervals are standardized and are presented at a 95% confidence level
	In Bold estimates that are significant at p <.05.
[truncated: 65 more columns]

## Sheet: sTable 6
Supplemental Table 6	Main Models																	Models including Covariates
Associations between Skin Tone and Mental Health from age 3 to 15		Externalizing problems from age 3 to 15																	Externalizing problems from age 3 to 15 including Family level SES																	Externalizing problems from age 3 to 15 including Neighborhood disadvantage
See Figure 1 for a graphical presentation of the statistical model		Intercept					Slope linear					Slope adolescence							Intercept					Slope linear					Slope adolescence							Intercept					Slope linear					Slope adolescence
This analysis only includes marginalized youth (n=826) with information on skin tone available		b	SE	p	CI_lower	CI_upper	b	SE	p	CI_lower	CI_upper	b	SE	p	CI_lower	CI_upper			b	SE	p	CI_lower	CI_upper	b	SE	p	CI_lower	CI_upper	b	SE	p	CI_lower	CI_upper			b	SE	p	CI_lower	CI_upper	b	SE	p	CI_lower	CI_upper	b	SE	p	CI_lower
	Skin Tone	0.094	0.045	0.037	0.006	0.183	-0.172	0.106	0.104	-0.38	0.035	0.004	0.002	0.021	0.001	0.007		Skin Tone	0.086	0.045	0.059	-0.003	0.175	-0.134	0.099	0.177	-0.329	0.061	0.003	0.002	0.058	0	0.006		Skin Tone	0.066	0.046	0.155	-0.025	0.156	-0.125	0.102	0.218	-0.324	0.074	0.003	0.002	0.062	0
	Male	Reference group																Male	Reference group																Male	Reference group
	Female	-0.158	0.045	0	-0.246	-0.07	0.139	0.103	0.177	-0.063	0.342	-0.005	0.006	0.403	-0.018	0.007		Female	-0.157	0.045	0	-0.246	-0.069	0.135	0.098	0.172	-0.058	0.327	-0.005	0.006	0.393	-0.018	0.007		Female	-0.151	0.045	0.001	-0.239	-0.063	0.131	0.099	0.187	-0.064	0.325	-0.005	0.006	0.421	-0.018
																		SES	-0.17	0.046	0	-0.259	-0.081	0.147	0.1	0.141	-0.049	0.343	-0.007	0.004	0.103	-0.015	0.001		Neighborhood disadvantage	0.152	0.045	0.001	0.064	0.24	-0.183	0.101	0.07	-0.382	0.015	0.008	0.004	0.051	0
												Note: parameters are unstandardized; residual variance of S2 is zero																	Note: parameters are unstandardized; residual variance of S2 is zero																	Note: parameters are unstandardized; residual variance of S2 is zero
		Internalizing problems from age 3 to 15
		Intercept					Slope linear					Slope adolescence
		b	SE	p	CI_lower	CI_upper	b	SE	p	CI_lower	CI_upper	b	SE	p	CI_lower	CI_upper		Note: No covariate control as effects are not significant
	Skin Tone	-0.007	0.055	0.9	-0.114	0.1	-0.018	0.095	0.852	-0.204	0.168	-0.007	0.075	0.922	-0.154	0.14
	Male	Reference group
	Female	-0.103	0.055	0.06	-0.21	0.004	0.093	0.099	0.348	-0.101	0.286	0.002	0.075	0.976	-0.145	0.149
	Note:
	Reported parameters and confidence intervals are standardized (except Externalizing Slope 2 parameters)
	All reported parameters are presented at a 95% confidence level
	In Bold estimates that are significant at p <.05.
[truncated: 49 more columns]

## Sheet: sTable 7
Supplemental Table 7	Main Models
Associations between Race/Ethnicity, Racial Segregation, Skintone and Mental Health at age 15		Self-reported Mental Health at Age 15
		Anxiety symptoms						Depressive symptoms
		b	SE	p	CI_lower	CI_upper		b	SE	p	CI_lower	CI_upper
	White	Reference group
	Black	-0.024	0.024	0.311	-0.071	0.023		0.024	0.024	0.308	-0.023	0.071
	Latinx	0.036	0.023	0.119	-0.009	0.082		0.045	0.023	0.051	0	0.091
	Other	-0.012	0.018	0.522	-0.048	0.024		0.023	0.018	0.214	-0.013	0.059
	Multiracial	0.018	0.019	0.361	-0.02	0.056		0.037	0.019	0.054	-0.001	0.075
	Male	Reference group
	Female	0.063	0.017	0	0.029	0.097		0.114	0.017	0	0.08	0.148
		Self-reported Mental Health at Age 15
		Anxiety symptoms						Depressive symptoms
		b	SE	p	CI_lower	CI_upper		b	SE	p	CI_lower	CI_upper
	Racial segregation	0.005	0.018	0.78	-0.031	0.041		0.02	0.018	0.279	-0.016	0.055
	Male	Reference group
	Female	0.062	0.018	0.001	0.026	0.097		0.108	0.018	0	0.073	0.143
		Self-reported Mental Health at Age 15
		Anxiety symptoms						Depressive symptoms
		b	SE	p	CI_lower	CI_upper		b	SE	p	CI_lower	CI_upper
	Skin tone	-0.072	0.035	0.038	-0.139	-0.01		-0.039	0.035	0.269	-0.107	0.03
	Male	Reference group
	Female	-0.084	0.035	0.015	-0.151	-0.016		-0.083	0.035	0.016	-0.152	-0.015
	Note:
	All reported parameters and confidence intervals are standardized and are presented at a 95% confidence level
	In Bold estimates that are significant at p <.05.
	Associations did not hold FDR correction, so we did not do covariates control

## Sheet: sTable 8
Supplemental Table 8	Main Models												Models including Covariates
Associations between Race/Ethnicity and Biological Aging		DunedinPACE from age 9 to age 15												DunedinPACE from age 9 to age 15, including postnatal covariates												DunedinPACE from age 9 to age 15, including perinatal birth covariates												DunedinPACE from age 9 to age 15 including family level SES
		Intercept					Longitudinal Change							Intercept					Longitudinal Change							Intercept					Longitudinal Change							Intercept					Longitudinal Change
		b	SE	p	CI_lower	CI_upper	b	SE	p	CI_lower	CI_upper			b	SE	p	CI_lower	CI_upper	b	SE	p	CI_lower	CI_upper			b	SE	p	CI_lower	CI_upper	b	SE	p	CI_lower	CI_upper			b	SE	p	CI_lower	CI_upper	b	SE	p	CI_lower	CI_upper
	White	Reference group											White	Reference group											White	Reference group											White	Reference group											White
	Black	0.229	0.03	0	0.17	0.288	0.158	0.029	0	0.103	0.112		Black	0.195	0.031	0	0.134	0.256	0.135	0.029	0	0.078	0.191		Black	0.226	0.036	0	0.155	0.297	0.176	0.033	0	0.111	0.261		Black	0.154	0.033	0	0.089	0.219	0.14	0.03	0	0.08	0.199		Black
	Latinx	0.236	0.029	0	0.178	0.293	0.097	0.028	0	0.044	0.151		Latinx	0.196	0.03	0	0.138	0.254	0.084	0.028	0.003	0.029	0.138		Latinx	0.226	0.035	0	0.157	0.295	0.123	0.032	0	0.059	0.206		Latinx	0.171	0.032	0	0.109	0.233	0.076	0.029	0.01	0.019	0.134		Latinx
	Other	0.004	0.024	0.849	-0.042	0.051	0	0.027	1	-0.041	0.041		Other	0.002	0.023	0.924	-0.044	0.048	0.006	0.021	0.762	-0.035	0.048		Other	0.022	0.027	0.409	-0.03	0.075	0.015	0.024	0.533	-0.032	0.077		Other	0	0.024	0.992	-0.047	0.046	0.001	0.021	0.96	-0.041	0.043		Other
	Multiracial	0.024	0.025	0.332	-0.024	0.072	0.038	0.021	0.089	-0.006	0.081		Multiracial	0.004	0.025	0.879	-0.044	0.052	0.028	0.022	0.209	-0.016	0.072		Multiracial	0.025	0.029	0.375	-0.031	0.082	0.051	0.026	0.533	0	0.117		Multiracial	0.001	0.025	0.97	-0.048	0.05	0.032	0.023	0.155	-0.012	0.077		Multiracial
	Male	Reference group											Male	Reference group											Male	Reference group											Male	Reference group											Male
	Female	0.025	0.023	0.261	-0.019	0.07	0.256	0.022	0	0.217	0.295		Female	0.021	0.024	0.366	-0.025	0.067	0.246	0.021	0	0.205	0.288		Female	0.035	0.026	0.178	-0.016	0.086	0.244	0.023	0.051	0.199	0.303		Female	0.019	0.023	0.4	-0.025	0.064	0.249	0.02	0	0.21	0.289		Female
													BMI age 9	0.204	0.023	0	0.159	0.249	0.124	0.022	0	0.082	0.166		Birthweight	0.058	0.035	0.095	-0.01	0.127	-0.048	0.032	0	-0.11	0.033		SES	-0.149	0.025	0	-0.197	-0.101	-0.055	0.023	0.015	-0.1	-0.011		Neighborhood disadvantage
													Ever smoking	0.007	0.023	0.749	-0.037	0.052	0.032	0.021	0.121	-0.008	0.072		Gestational Age	0.004	0.035	0.916	-0.064	0.072	0.014	0.031	0.128	-0.047	0.094
													Puberty	0.006	0.025	0.798	-0.042	0.055	0.034	0.023	0.131	0.01	0.079		Drug use during pregnancy	0.034	0.028	0.222	-0.021	0.088	0.015	0.025	0.65	-0.034	0.08		Note: No significant iinteraction of SES*Racial identity on DunedinPACE
																									Alcohol use during pregnancy	-0.017	0.027	0.545	-0.07	0.037	0.038	0.025	0.538	-0.011	0.101
																									Smoking during pregnancy	0.006	0.028	0.817	-0.048	0.061	0.005	0.025	0.127	-0.044	0.071
		GrimAge Acceleration from age 9 to age 15												GrimAge Acceleration from age 9 to age 15, including postnatal covariates												GrimAge Acceleration from age 9 to age 15, including perinatal birth covariates												GrimAge Acceleration from age 9 to age 15 including family level SES
		Intercept					Longitudinal Change							Intercept					Longitudinal Change							Intercept					Longitudinal Change							Intercept					Longitudinal Change
		b	SE	p	CI_lower	CI_upper	b	SE	p	CI_lower	CI_upper			b	SE	p	CI_lower	CI_upper	b	SE	p	CI_lower	CI_upper			b	SE	p	CI_lower	CI_upper	b	SE	p	CI_lower	CI_upper			b	SE	p	CI_lower	CI_upper	b	SE	p	CI_lower	CI_upper
	White	Reference group											White	Reference group											White	Reference group											White	Reference group											White
	Black	0.128	0.028	0	0.073	0.182	0.075	0.03	0.013	0.016	0.134		Black	0.138	0.029	0	0.081	0.194	0.048	0.031	0.123	-0.013	0.129		Black	0.127	0.032	0	0.063	0.18	0.062	0.036	0.084	-0.008	0.12		Black	0.074	0.03	0.015	0.015	0.133	0.082	0.033	0.012	0.018	0.147		Black
	Latinx	0.07	0.027	0.01	0.016	0.123	0.028	0.029	0.342	-0.03	0.085		Latinx	0.074	0.028	0.008	0.019	0.128	0.007	0.03	0.815	-0.052	0.084		Latinx	0.105	0.032	0.001	0.042	0.157	0.024	0.035	0.487	-0.044	0.081		Latinx	0.034	0.029	0.244	-0.023	0.091	0.03	0.031	0.343	-0.032	0.091		Latinx
	Other	0.001	0.022	0.977	-0.042	0.043	0.013	0.023	0.567	-0.032	0.058		Other	0.002	0.022	0.92	-0.04	0.045	0.011	0.023	0.642	-0.034	0.07		Other	0.02	0.024	0.396	-0.027	0.06	0.011	0.026	0.682	-0.04	0.053		Other	0.002	0.022	0.932	-0.041	0.045	0.016	0.023	0.48	-0.029	0.061		Other
	Multiracial	0.078	0.022	0.001	0.034	0.122	0.033	0.024	0.163	-0.014	0.081		Multiracial	0.075	0.023	0.001	0.031	0.12	0.018	0.024	0.463	-0.03	0.081		Multiracial	0.09	0.026	0	0.04	0.132	0.021	0.028	0.443	-0.033	0.067		Multiracial	0.065	0.023	0.005	0.02	0.11	0.028	0.025	0.248	-0.02	0.076		Multiracial
	Male	Reference group											Male	Reference group											Male	Reference group											Male	Reference group											Male
	Female	-0.437	0.019	0	-0.473	-0.401	0.057	0.024	0.02	0.009	0.105		Female	-0.439	0.02	0	-0.478	-0.4	0.044	0.026	0.087	-0.006	0.111		Female	-0.448	0.021	0	-0.489	-0.414	0.034	0.028	0.222	-0.021	0.081		Female	-0.44	0.019	0	-0.477	-0.404	0.061	0.025	0.014	0.012	0.11		Female
													BMI age 9	0.056	0.021	0.009	0.014	0.098	0.05	0.023	0.031	0.005	0.11		Birthweight	-0.102	0.031	0.001	-0.164	-0.051	0.023	0.034	0.501	-0.044	0.079		SES	-0.109	0.023	0	-0.153	-0.064	-0.018	0.024	0.474	-0.066	0.03		Neighborhood disadvantage
													Ever smoking	0.088	0.021	0	0.047	0.129	0.044	0.023	0.052	0	0.102		Gestational Age	0.065	0.031	0.034	0.005	0.116	-0.034	0.034	0.31	-0.1	0.021
													Puberty	0.006	0.023	0.8	-0.039	0.051	0.033	0.025	0.182	-0.015	0.096		Drug use during pregnancy	0.05	0.025	0.044	0.001	0.091	-0.021	0.027	0.438	-0.075	0.024		Note: No significant iinteraction of SES*Racial identity on GrimAge Acceleration
																									Alcohol use during pregnancy	-0.005	0.024	0.827	-0.053	0.035	0.009	0.027	0.722	-0.043	0.053
																									Smoking during pregnancy	0.117	0.025	0	0.068	0.158	0.056	0.028	0.041	0.002	0.102
		PhenoAge Acceleration from age 9 to age 15												PhenoAge Acceleration from age 9 to age 15, including postnatal covariates												PhenoAge Acceleration from age 9 to age 15, including perinatal birth covariates												PhenoAge Acceleration from age 9 to age 15 including family level SES
		Intercept					Longitudinal Change							Intercept					Longitudinal Change							Intercept					Longitudinal Change							Intercept					Longitudinal Change
		b	SE	p	CI_lower	CI_upper	b	SE	p	CI_lower	CI_upper			b	SE	p	CI_lower	CI_upper	b	SE	p	CI_lower	CI_upper			b	SE	p	CI_lower	CI_upper	b	SE	p	CI_lower	CI_upper			b	SE	p	CI_lower	CI_upper	b	SE	p	CI_lower	CI_upper
	White	Reference group											White	Reference group											White	Reference group											White	Reference group											White
	Black	0.397	0.027	0	0.344	0.45	0.181	0.031	0	0.121	0.242		Black	0.3777	0.028	0	0.322	0.431	0.153	0.032	0	0.091	0.216		Black	0.397	0.032	0	0.334	0.46	0.189	0.037	0	0.117	0.261		Black	0.37	0.03	0	0.312	0.428	0.185	0.034	0	0.119	0.251		Black
	Latinx	0.028	0.027	0.299	-0.025	0.082	0.06	0.029	0.039	0.003	0.116		Latinx	0.004	0.028	0.889	-0.051	0.059	0.028	0.029	0.348	-0.02	0.085		Latinx	0.033	0.032	0.313	-0.031	0.096	0.073	0.034	0.033	0.006	0.14		Latinx	0.014	0.03	0.627	-0.043	0.072	0.065	0.031	0.036	0.004	0.126		Latinx
	Other	-0.017	0.022	0.42	-0.06	0.025	0.013	0.023	0.562	-0.031	0.057		Other	-0.022	0.022	0.318	-0.065	0.021	0.009	0.023	0.699	-0.036	0.053		Other	0.011	0.024	0.653	-0.037	0.059	0.009	0.026	0.737	-0.042	0.059		Other	-0.023	0.022	0.293	-0.066	0.02	0.01	0.023	0.651	-0.035	0.055		Other
	Multiracial	0.146	0.022	0	0.102	0.19	0.035	0.024	0.148	-0.012	0.082		Multiracial	0.132	0.023	0	0.088	0.177	0.022	0.024	0.365	-0.036	0.069		Multiracial	0.147	0.026	0	0.096	0.198	0.038	0.028	0.172	-0.017	0.093		Multiracial	0.139	0.023	0	0.093	0.184	0.038	0.025	0.118	-0.01	0.087		Multiracial
	Male	Reference group											Male	Reference group											Male	Reference group											Male	Reference group											Male
	Female	0.208	0.02	0	0.168	0.248	0.276	0.022	0	0.234	0.318		Female	0.193	0.021	0	0.151	0.235	0.268	0.023	0	0.223	0.313		Female	0.224	0.023	0	0.178	0.269	0.276	0.025	0	0.227	0.324		Female	0.202	0.021	0	0.162	0.243	0.28	0.022	0	0.236	0.323		Female
													BMI age 9	0.104	0.021	0	0.062	0.146	0.096	0.023	0	0.051	0.141		Birthweight	-0.053	0.032	0.094	-0.116	0.009	-0.016	0.034	0.639	-0.082	0.05		SES	-0.055	0.023	0.016	-0.1	-0.01	0.007	0.024	0.779	-0.041	0.054		Neighborhood disadvantage
													Ever smoking	-0.003	0.021	0.867	-0.044	0.038	-0.007	0.022	0.755	0.05	0.036		Gestational Age	0.048	0.031	0.128	-0.014	0.109	-0.014	0.033	0.692	-0.07	0.052
													Puberty	0.032	0.023	0.159	-0.013	0.077	0.047	0.024	0.052	0	0.095		Drug use during pregnancy	0.04	0.025	0.113	-0.009	0.089	-0.032	0.027	0.229	-0.085	0.02		Note: No significant iinteraction of SES*Racial identity on PhenoAge Acceleration
																									Alcohol use during pregnancy	-0.01	0.025	0.674	-0.059	0.038	0.025	0.026	0.345	-0.027	0.076
																									Smoking during pregnancy	-0.01	0.026	0.702	-0.06	0.04	-0.018	0.027	0.497	-0.071	0.035
	Note:
	All reported parameters and confidence intervals are standardized and are presented at a 95% confidence level
	In Bold estimates that are significant at p <.05.
	DNA methylation (DNAm) measures were residualized for cell composition using Epidish count of immune cells, Epidish count of fibroblasts and Array (450k or EPIC).
	GrimAge and PhenoAge were additionally residualized for chronological age derived from sample receipt age to account for the effects of accelerated biological aging, and we used Principal Compononent adjusment to increase reliability.
	Associations between DNAm and parenting stress, parental closeness and, police interactions were not statistically significant and not included here as tables.
[truncated: 32 more columns]

## Sheet: sTable 9 
Supplemental Table 9	Main Models												Models including Covariates
Associations between Racial Segregation and Biological Aging		DunedinPACE from age 9 to age 15												DunedinPACE from age 9 to age 15, including post-natal covariates												DunedinPACE from age 9 to age 15, including perinatal birth covariates												DunedinPACE from age 9 to age 15 including SES
		Intercept					Longitudinal Change							Intercept					Longitudinal Change							Intercept					Longitudinal Change							Intercept					Longitudinal Change
		b	SE	p	CI_lower	CI_upper	b	SE	p	CI_lower	CI_upper			b	SE	p	CI_lower	CI_upper	b	SE	p	CI_lower	CI_upper			b	SE	p	CI_lower	CI_upper	b	SE	p	CI_lower	CI_upper			b	SE	p	CI_lower	CI_upper	b	SE	p	CI_lower	CI_upper
	Racial segregation	0.067	0.023	0.004	0.022	0.113	0.066	0.021	0.001	0.026	0.107		Racial segregation	0.058	0.023	0.012	0.013	0.104	0.056	0.021	0.007	0.015	0.097		Racial segregation	0.057	0.027	0.033	0.005	0.109	0.055	0.024	0.021	0.008	0.102		Racial context	0.032	0.023	0.176	-0.014	0.077	0.049	0.021	0.02	0.008	0.09		Racial context
	Male	Reference group											Male	Reference group											Male	Reference group											Male	Reference group											Male
	Female	0.019	0.023	0.412	-0.026	0.064	0.244	0.02	0	0.204	0.283		Female	0.003	0.024	0.885	-0.044	0.05	0.232	0.021	0	0.19	0.273		Female	0.032	0.026	0.231	-0.02	0.083	0.244	0.023	0	0.198	0.289		Female	0.011	0.023	0.63	-0.034	0.055	0.238	0.02	0	0.199	0.278		Female
													BMI age 9	0.206	0.023	0	0.161	0.252	0.129	0.022	0	0.087	0.171		Birthweight	0.041	0.035	0.244	-0.028	0.109	-0.047	0.031	0.136	-0.108	0.015		SES	-0.192	0.023	0	-0.237	-0.148	-0.098	0.021	0	-0.139	-0.056		Neighborhood disadvantage
													Ever smoking	-0.009	0.023	0.695	-0.054	0.036	0.01	0.021	0.618	-0.03	0.051		Gestational Age	0.024	0.035	0.482	-0.043	0.092	0.015	0.031	0.627	-0.045	0.075
													Puberty	0.029	0.025	0.25	-0.02	0.077	0.047	0.022	0.038	0.003	0.091		Drug use during pregnancy	0.035	0.028	0.22	-0.021	0.09	0.035	0.026	0.169	-0.015	0.085
																									Alcohol use during pregnancy	0.003	0.028	0.923	-0.052	0.057	0.018	0.025	0.476	-0.031	0.067
																									Smoking during pregnancy	-0.039	0.028	0.166	-0.095	0.016	-0.0009	0.025	0.712	-0.059	0.04
		GrimAge Acceleration from age 9 to age 15												GrimAge Acceleration from age 9 to age 15, including post-natal covariates												GrimAge Acceleration from age 9 to age 15, including perinatal birth covariates												GrimAge Acceleration from age 9 to age 15 including SES
		Intercept					Longitudinal Change							Intercept					Longitudinal Change							Intercept					Longitudinal Change							Intercept					Longitudinal Change
		b	SE	p	CI_lower	CI_upper	b	SE	p	CI_lower	CI_upper			b	SE	p	CI_lower	CI_upper	b	SE	p	CI_lower	CI_upper			b	SE	p	CI_lower	CI_upper	b	SE	p	CI_lower	CI_upper			b	SE	p	CI_lower	CI_upper	b	SE	p	CI_lower	CI_upper
	Racial segregation	0.062	0.021	0.003	0.021	0.102	0.04	0.022	0.077	-0.004	0.083		Racial segregation	0.06	0.021	0.004	0.019	0.101	0.03	0.023	0.185	-0.014	0.075		Racial segregation	0.04	0.023	0.092	-0.006	0.089	0.055	0.026	0.032	0.005	0.105		Racial context	0.039	0.021	0.064	-0.002	0.08	0.03	0.023	0.181	-0.014	0.075		Racial context
	Male	Reference group											Male	Reference group											Male	Reference group											Male	Reference group											Male
	Female	-0.441	0.019	0	-0.477	-0.405	0.054	0.025	0.028	0.006	0.103		Female	-0.451	0.02	0	0.489	-0.412	0.033	0.026	0.2	-0.018	0.085		Female	-0.448	0.021	0	-0.489	-0.406	0.031	0.028	0.273	-0.024	0.086		Female	-0.445	0.018	0	-0.481	-0.408	0.051	0.025	0.039	0.002	0.1		Female
													BMI age 9	0.047	0.021	0.03	0.005	0.089	0.052	0.023	0.025	0.007	0.097		Birthweight	-0.115	0.031	0	-0.175	-0.054	0.015	0.034	0.664	-0.051	0.081		SES	-0.122	0.021	0	-0.163	-0.081	-0.036	0.023	0.112	-0.081	0.008		Neighborhood disadvantage
													Ever smoking	0.077	0.021	0	0.036	0.118	0.042	0.023	0.055	-0.001	0.087		Gestational Age	0.079	0.03	0.009	0.019	0.139	-0.025	0.033	0.444	-0.09	0.04
													Puberty	0.034	0.023	0.137	-0.011	0.078	0.054	0.024	0.024	0.007	0.102		Drug use during pregnancy	0.054	0.025	0.033	0.004	0.103	-0.028	0.027	0.311	-0.082	0.026
																									Alcohol use during pregnancy	-0.012	0.025	0.63	-0.06	0.036	0.003	0.027	0.914	-0.05	0.055
																									Smoking during pregnancy	0.102	0.025	0	0.053	0.151	0.047	0.027	0.086	-0.007	0.1
		PhenoAge Acceleration from age 9 to age 15												PhenoAge Acceleration from age 9 to age 15, including post-natal covariates												PhenoAge Acceleration from age 9 to age 15, including perinatal birth covariates												PhenoAge Acceleration from age 9 to age 15 including SES
		Intercept					Longitudinal Change							Intercept					Longitudinal Change							Intercept					Longitudinal Change							Intercept					Longitudinal Change
		b	SE	p	CI_lower	CI_upper	b	SE	p	CI_lower	CI_upper			b	SE	p	CI_lower	CI_upper	b	SE	p	CI_lower	CI_upper			b	SE	p	CI_lower	CI_upper	b	SE	p	CI_lower	CI_upper			b	SE	p	CI_lower	CI_upper	b	SE	p	CI_lower	CI_upper
	Racial segregation	0.182	0.022	0	0.139	0.238	0.078	0.023	0.001	0.034	0.137		Racial segregation	0.166	0.022	0	0.122	0.209	0.072	0.023	0.002	0.027	0.116		Racial segregation	0.186	0.025	0	0.137	0.235	0.095	0.026	0	0.044	0.145		Racial context	0.158	0.022	0	0.114	0.202	0.073	0.023	0.001	0.028	0.118		Racial context
	Male	Reference group											Male	Reference group											Male	Reference group											Male	Reference group											Male
	Female	0.197	0.022	0	0.154	0.253	0.265	0.022	0	0.222	0.321		Female	0.162	0.023	0	0.116	0.199	0.255	0.023	0	0.21	0.3		Female	0.218	0.025	0	0.17	0.266	0.272	0.025	0	0.223	0.321		Female	0.195	0.022	0	0.152	0.237	0.267	0.022	0	0.224	0.309		Female
													BMI age 9	0.095	0.023	0	0.05	0.133	0.11	0.023	0	0.065	0.155		Birthweight	-0.074	0.033	0.026	-0.139	-0.009	-0.012	0.033	0.727	-0.077	0.054		SES	-0.111	0.022	0	-0.155	-0.067	-0.036	0.023	0.108	-0.08	0.008		Neighborhood disadvantage
													Ever smoking	-0.011	0.022	0.606	-0.055	0.025	-0.001	0.022	0.953	-0.045	0.042		Gestational Age	0.05	0.033	0.126	-0.014	0.1114	-0.027	0.033	0.419	-0.091	0.038
													Puberty	0.108	0.024	0	0.061	0.148	0.067	0.024	0.005	0.02	0.115		Drug use during pregnancy	0.082	0.027	0.002	0.029	0.134	-0.007	0.027	0.787	-0.061	0.046
																									Alcohol use during pregnancy	-0.008	0.026	0.754	-0.06	0.044	0.008	0.027	0.774	-0.045	0.06
																									Smoking during pregnancy	-0.015	0.027	0.579	-0.068	0.038	-0.022	0.027	0.418	-0.075	0.031
	Note:
	All reported parameters and confidence intervals are standardized and are presented at a 95% confidence level
	In Bold estimates that are significant at p <.05.
	DNA methylation (DNAm) measures were residualized for cell composition using Epidish count of immune cells, Epidish count of fibroblasts and Array (450k or EPIC),
	GrimAge and PhenoAge were additionally residualized for chronological age derived from sample receipt age to account for the effects of accelerated biological aging, and we used Principal Compononent adjusment to increase reliability,
[truncated: 21 more columns]

[truncated: 8 more sheets: sTable 10, sTable 11, sTable 12, sTable 13, sTable 14, sTable 15, sTable 16, sTable 17]
